# Supplementary material for: Manipulation of Spray-Drying Conditions to Develop an Inhalable Ivermectin Dry Powder
Source: Pharmaceutics. 2022 Jul 8;14(7):1432. doi: 10.3390/pharmaceutics14071432 (PMC9325229; doi:10.3390/pharmaceutics14071432)
Supplement: Supplementary file 1 [file pharmaceutics-14-01432-s001.zip]

Archive with 1 entries (1 files):
- pharmaceutics-1767489-supplementary.pdf
